# Supplementary material for: Molecular mechanism of siderophore regulation by the Pseudomonas aeruginosa BfmRS two-component system in response to osmotic stress
Source: Commun Biol. 2024 Mar 9;7:295. doi: 10.1038/s42003-024-05995-z (PMC10924945; doi:10.1038/s42003-024-05995-z)
Supplement: Supplementary file 3 — Supplementary Data 1 [file 42003_2024_5995_MOESM3_ESM.xlsx]

## Sheet: Sheet1
Differentially expressed proteins in bfmRS-mutant compared with WT
Locus in PAO1	Protein accession number	Protein name and Functions	Fold changes (log2)	Student's T-test p-value
			bfmRS-KO /WT
PA1202	Q9I4D6	Probable hydrolase	2.92101	0.036138
PA3332	Q9HYR3	Uncharacterized PhzA/B-like protein	2.8476	0.024893
PA2195	G3XD12	Hydrogen cyanide synthase subunit HcnC	2.70923	0.025263
PA3327	Q9HYR8	Probable non-ribosomal peptide synthetase	2.38849	0.023733
PA0572	Q9I5W4	Immunomodulating metalloprotease ImpA	2.08847	0.03212
PA1204	Q9I4D4	NAD(P)H-dependent FMN reductase	1.9091	0.046019
PA2194	Q9I1S2	Hydrogen cyanide synthase subunit HcnB	1.90801	0.020081
PA4130	Q9HWQ1	Probable sulfite or nitrite reductase	1.85387	0.029352
PA3908	Q9HXA5	Immunity protein 52 domain-containing protein	1.75088	0.025737
PA1216	Q9I4C2	Methyltransferase domain-containing protein	1.69695	0.011878
PA4132	Q9HWP9	HTH gntR-type domain-containing protein	1.67826	0.033624
PA4131	Q9HWQ0	Probable iron-sulfur protein	1.63646	0.03084
PA1250	Q03026	Proteinase inhibitor Inh	1.58082	0.020643
PA3724	P14756	Elastase LasB	1.32591	0.046721
PA0007	Q9I7B9	Cytochrome c domain-containing protein	1.29806	0.028582
PA2430	Q9I152	RND efflux pump membrane fusion protein barrel-sandwich domain-containing protein	1.25554	0.011878
PA2331	Q9I1E7	Carboxymuconolactone decarboxylase-like domain-containing protein	1.14282	0.023733
PA3187	Q9HZ51	Probable ATP-binding component of ABC transporter	1.12863	0.045207
PA1205	Q9I4D3	Putative quercetin 2,3-dioxygenase	1.08342	0.024889
PA2587	Q9I0Q0	2-heptyl-3-hydroxy-4(1H)-quinolone synthase PqsH	1.0754	0.030878
PA3190	Q9HZ48	Probable binding protein component of ABC sugar transporter	1.04503	0.011878
PA1658	Q9I367	Type VI secretion system contractile sheath large subunit	1.01754	0.023733
PA2645	Q9I0J3	NADH-quinone oxidoreductase subunit J NuoJ	1.01566	0.048401
PA2304	Q9I1H1	AmbC	0.990468	0.046721
PA0027	Q9I7A3	PpiC domain-containing protein	0.927878	0.03084
PA1657	Q9I368	Type VI secretion system contractile sheath small subunit	0.911503	0.023733
PA2699	Q9I0E3	Amidohydrolase 3 domain-containing protein	0.890487	0.04978
PA3186	Q51485	Porin B OprB	0.806952	0.036138
PA1174	Q9I4G3	Periplasmic nitrate reductase NapA	0.745671	0.036502
PA0173	Q9I6V9	Protein-glutamate methylesterase/protein-glutamine glutaminase 2 CheB2	0.732557	0.036138
PA1641	Q9I384	Lipoprotein	0.73201	0.011878
PA1633	P57683	Potassium-transporting ATPase potassium-binding subunit KdpA	0.727603	0.036138
PA0143	Q9I6Y9	Nonspecific ribonucleoside hydrolase Nuh	0.719245	0.035099
PA2367	Q9I1B2	Type VI secretion system tube protein Hcp	0.714745	0.046019
PA2330	Q9I1E8	Acyl-CoA dehydrogenase/oxidase N-terminal domain-containing protein	0.700078	0.023733
PA3347	Q9HYP8	STAS domain-containing protein	0.695057	0.021323
PA0158	Q9I6X4	Probable Resistance-Nodulation-Cell Division (RND) efflux transporter	0.692376	0.036138
PA1662	Q9I363	Probable ClpA/B-type protease	0.654871	0.035099
PA1344	Q9I400	Probable short-chain dehydrogenase	0.641222	0.020643
PA2110	Q9I205	Carboxyltransferase domain-containing protein	0.632205	0.026202
PA0176	Q9I6V6	Methyl-accepting chemotaxis protein McpB	0.625292	0.036138
PA1880	Q9I2L7	Probable oxidoreductase	0.621645	0.036138
PA3493	Q9HYB6	Ion-translocating oxidoreductase complex subunit G RnfG	0.614861	0.047134
PA2248	Q9I1M1	2-oxoisovalerate dehydrogenase subunit beta BkdA2	-0.59142	0.03212
PA0298	Q9I6J3	Probable glutamine synthetase SpuB	-0.59409	0.011878
PA0887	Q9I558	Acetyl-coenzyme A synthetase 1 AcsA1	-0.60436	0.013839
PA4022	Q9HX05	Probable aldehyde dehydrogenase	-0.61298	0.037072
PA2664	Q9I0H4	Flavohemoprotein hmp	-0.61776	0.020643
PA0421	Q9I692	Amine oxidase domain-containing protein	-0.626	0.029352
PA3392	Q9HYL2	Nitrous-oxide reductase NosZ	-0.65947	0.047268
PA0277	Q9I6L3	Peptidase M48 domain-containing protein	-0.65957	0.029099
PA0520	Q51481	Denitrification regulatory protein NirQ	-0.66071	0.020643
PA0510	G3XD80	uroporphyrinogen-III C-methyltransferase	-0.66187	0.020081
PA0500	Q9I618	Biotin synthase BioB	-0.67388	0.011878
PA3866	Q9HXE0	Pyocin protein	-0.68118	0.036138
PA0865	Q9I576	4-hydroxyphenylpyruvate dioxygenase Hpd	-0.71374	0.029352
PA5362	Q9HTJ8	HlyC/CorC family transporter	-0.74989	0.036138
PA2493	Q9I0Y9	Resistance-Nodulation-Cell Division (RND) multidrug efflux membrane fusion protein MexE	-0.76649	0.020081
PA4235	Q9HWF9	Bacterioferritin bfr	-0.82284	0.033164
PA0622	G3XD39	Probable bacteriophage protein	-0.85373	0.023558
PA4147	Q9HWN4	Transcriptional regulator AcoR	-0.8889	0.020643
PA1421	Q9I3S3	Guanidinobutyrase GbuA	-1.04313	0.036502
PA0524	Q59647	Nitric oxide reductase subunit B	-1.04671	0.004776
PA4223	Q9HWG6	Probable ATP-binding component of ABC transporter	-1.17321	0.023733
PA0633	G3XD38	Phage tail protein	-1.17644	0.023558
PA0495	Q9I623	Carboxyltransferase domain-containing protein	-1.19014	0.040152
PA0494	Q9I624	Probable acyl-CoA carboxylase subunit	-1.53469	0.011878
PA5082	Q9HUA1	Probable binding protein component of ABC transporter	-1.5778	0.03084
PA0493	Q9I625	Biotin carboxyl carrier protein of acetyl-CoA carboxylase	-1.67524	0.027718
PA4224	Q9HWG5	Pyochelin biosynthetic protein PchG	-1.85069	0.011878
PA4225	Q9HWG4	Pyochelin synthase PchF	-2.02715	0.024889
PA4226	G3XCV2	Pyochelin synthase PchE	-2.18555	0.002697
PA4228	Q9HWG3	Pyochelin synthase PchD	-2.22022	0.020643
PA4230	Q51507	Isochorismate pyruvate lyase PchB	-2.42648	0.011878
