# Supplementary material for: Molecular mechanism of siderophore regulation by the Pseudomonas aeruginosa BfmRS two-component system in response to osmotic stress
Source: Commun Biol. 2024 Mar 9;7:295. doi: 10.1038/s42003-024-05995-z (PMC10924945; doi:10.1038/s42003-024-05995-z)
Supplement: Supplementary file 4 — Supplementary Data 2 [file 42003_2024_5995_MOESM4_ESM.xlsx]

## Sheet: Sheet1
Differentially expressed proteins in WT treated with high osmolality compared with WT under low osmolality
Locus in PAO1	Protein accession number	Protein name and Functions	Fold changes (log2)	Student's T-test p-value
			WT with high osmolality /WT
PA3205	Q9HZ35	LTXXQ domain protein	2.48952	0.0201132
PA1324	Q9I420	Carboxypeptidase regulatory-like domain-containing protein	2.43561	0.025845
PA5372	Q9HTJ2	Oxygen-dependent choline dehydrogenase BetA	2.30463	0.00236262
PA4302	Q9HW98	TadA ATPase	2.18068	0.0331781
PA5381	Q9HTI3	Uncharacterized protein	2.1473	0.0355959
PA1179	Q9I4F9	Two-component response regulator PhoP	2.14663	0.0275921
PA1180	Q9I4F8	Two-component sensor PhoQ	2.03075	0.0116018
PA4228	Q9HWG3	Pyochelin synthase PchD	1.95261	0.0220543
PA5373	Q9HTJ1	NAD/NADP-dependent betaine aldehyde dehydrogenase BetB	1.94053	0.00234989
PA1083	Q9I4P6	Flagellar L-ring protein flgH	1.93337	0.0116018
PA3554	Q9HY63	Bifunctional polymyxin resistance protein ArnA	1.81364	0.0116018
PA4230	Q51507	Isochorismate pyruvate lyase PchB	1.78661	0.0196248
PA5291	Q9HTR3	Probable choline transporter	1.68268	0.0116018
PA4225	Q9HWG4	Pyochelin synthase PchF	1.63763	0.0182436
PA4226	G3XCV2	Pyochelin synthase PchE	1.6043	0.0116018
PA4224	Q9HWG5	Pyochelin biosynthetic protein PchG	1.56875	0.0270363
PA4880	Q9HUT3	Bacterioferritin	1.55823	0.0203787
PA4154	Q9HWM7	SH3b domain-containing protein	1.50604	0.0385369
PA0355	Q9I6D8	Protease PfpI	1.50456	0.0274134
PA1252	Q9I492	Delta(1)-pyrroline-2-carboxylate/Delta(1)-piperideine-2-carboxylate reductase lhpD	1.44089	0.00785601
PA3188	Q9HZ50	Probable permease of ABC sugar transporter	1.42125	0.0116018
PA3729	Q9HXR3	Flotillin family protein	1.26537	0.00933514
PA3552	Q9HY65	UDP-4-amino-4-deoxy-L-arabinose--oxoglutarate aminotransferase ArnB	1.21471	0.0311581
PA1634	P57698	Potassium-transporting ATPase ATP-binding subunit KdpB	1.17377	0.0189291
PA3995	Q9HX26	Probable transcriptional regulator	1.16345	0.0381711
PA0059	Q9I773	Osmotically inducible protein OsmC	1.16041	0.0199856
PA3468	Q9HYD8	Mechanosensitive ion channel family protein	1.14039	0.0350293
PA4000	Q9X6V6	Endolytic peptidoglycan transglycosylase RlpA	1.09869	0.0278989
PA3692	Q9HXU8	Lipotoxon F, LptF	1.08331	0.0363911
PA5547	Q9HT27	HAD-IB family hydrolase	1.05297	0.0244371
PA0792	Q9I5E6	2-methylcitrate dehydratase PrpD	1.00047	0.0212979
PA1127	Q9I4K8	Probable oxidoreductase	0.957271	0.019422
PA3691	Q9HXU9	DUF4398 domain-containing protein	0.957247	0.021615
PA2647	Q9I0J1	NADH-quinone oxidoreductase subunit L NuoL	0.918662	0.0498104
PA2318	Q9I1F7	(S)-ureidoglycine aminohydrolase cupin domain-containing protein	0.912477	0.0261437
PA3450	Q9HYF6	Alkyl hydroperoxide reductase C	0.901883	0.0381635
PA2111	Q9I204	Carboxyltransferase domain-containing protein	0.871771	0.0408716
PA4428	Q9HVY7	Stringent starvation protein A SspA	0.871608	0.0196248
PA5187	Q9HU02	Probable acyl-CoA dehydrogenase	0.859289	0.025772
PA3582	Q51390	Glycerol kinase 2 GlpK2	0.842289	0.00933514
PA0572	Q9I5W4	Immunomodulating metalloprotease ImpA	0.815414	0.0116018
PA2889	Q9HZV8	Citronellyl-CoA dehydrogenase involved in catabolism of citronellol AtuD	0.805754	0.0339714
PA0459	Q9I659	Probable ClpA/B protease ATP binding subunit	0.805498	0.00292131
PA2555	Q9I0S9	Probable AMP-binding enzyme	0.802151	0.0432091
PA1244	Q9I494	LasR-specific antiactivator QslA domain-containing protein	0.791494	0.0337797
PA3731	Q9HXR1	PspA/IM30 family protein	0.784094	0.0193162
PA3641	Q9HXZ0	Probable amino acid permease	0.769832	0.0183947
PA3195	P27726	Glyceraldehyde-3-phosphate dehydrogenase gap	0.767653	0.0388432
PA4503	Q9HVR8	Probable permease of ABC transporter	0.761789	0.0339714
PA5410	Q9HTF4	GbcA	0.745266	0.0408716
PA4792	Q9HV16	GP-PDE domain-containing protein	0.743501	0.0494602
PA4588	Q9HVJ7	Glutamate dehydrogenase GdhA	0.737238	0.0148012
PA1072	P21628	High-affinity branched-chain amino acid transport system permease protein BraE	0.721452	0.0189291
PA5100	Q9HU83	Urocanate hydratase hutU	0.716083	0.0116018
PA5376	Q9HTI8	Probable ATP-binding component of ABC transporter	0.702447	0.0203787
PA1071	P21629	High-affinity branched-chain amino acid transport ATP-binding protein BraF	0.701592	0.0251931
PA1429	Q9I3R5	Probable cation-transporting P-type ATPase	0.699571	0.0179403
PA4455	Q9HVW2	Intermembrane phospholipid transport system permease protein MlaE	0.683207	0.027672
PA1070	P21630	High-affinity branched-chain amino acid transport ATP-binding protein BraG	0.668851	0.00292131
PA5407	Q9HTF7	Cell division protein ZapA	0.644034	0.0189291
PA5201	Q9HTY8	S1 motif domain-containing protein	0.642537	0.027672
PA4500	Q9HVS1	Dipeptide-binding protein	0.634312	0.0331781
PA1605	Q9I3B6	Amidohydrolase-related domain-containing protein	0.630131	0.0251931
PA4506	Q9HVR5	Probable ATP-binding component of ABC dipeptide transporter	0.628287	0.0339714
PA0170	Q9I6W2	SiaC family regulatory phosphoprotein domain-containing protein	0.617664	0.0116018
PA5040	P34750	Fimbrial assembly protein PilQ	0.617137	0.0116018
PA4236	O52762	Catalase KatA	0.615396	0.0204907
PA3093	Q9HZB5	CN hydrolase domain-containing protein	0.605337	0.0303173
PA3469	Q9HYD7	Bacterial bifunctional deaminase-reductase C-terminal domain-containing protein	0.598095	0.0355959
PA4715	Q9HV83	Probable aminotransferase	0.595559	0.0179403
PA2993	Q9HZL2	FAD:protein FMN transferase	0.586735	0.0220543
PA5414	Q9HTF0	Secreted protein	-0.589002	0.0116018
PA5506	Q9HT67	HTH rpiR-type domain-containing protein	-0.59985	0.021615
PA1563	Q9I3F4	Ribosomal RNA large subunit methyltransferase M rlmM	-0.603905	0.0269601
PA3074	Q9HZD4	VWFA domain-containing protein	-0.612711	0.0494053
PA0298	Q9I6J3	Probable glutamine synthetase SpuB	-0.614848	0.0151944
PA5245	Q9HTU9	Glyoxalase	-0.624453	0.0199856
PA0519	P24474	Nitrite reductase NirS	-0.632043	0.0188675
PA3347	Q9HYP8	STAS domain-containing protein	-0.636431	0.00933514
PA4793	Q9HV15	DUF4136 domain-containing protein	-0.662015	0.0116018
PA0754	Q9I5H5	Tripartite tricarboxylate transporter substrate binding protein	-0.676485	0.0312593
PA0973	Q9I4Z4	Peptidoglycan-associated lipoprotein	-0.697895	0.0353914
PA5204	P22567	Amino-acid acetyltransferase ArgA	-0.714384	0.0193162
PA0299	Q9I6J2	Putrescine--pyruvate aminotransferase	-0.722782	0.0116018
PA2622	Q9I0L6	Cold shock-like protein CspD	-0.723403	0.038509
PA3610	Q9HY16	Putrescine/cadaverine-binding protein potD	-0.749117	0.0484512
PA1857	Q9I2N8	DUF808 domain-containing protein	-0.753929	0.0116018
PA0055	Q9I777	DUF1993 domain-containing protein	-0.755003	0.0281549
PA5304	Q9HTQ0	D-amino acid dehydrogenase 1 DadA1	-0.768685	0.00280838
PA0180	Q9I6V2	Methyl-accepting chemotaxis protein McpA	-0.775852	0.0331781
PA3924	Q9HX89	Probable medium-chain acyl-CoA ligase	-0.789683	0.0151944
PA5313	Q9HTP1	Probable pyridoxal-dependent aminotransferase	-0.793596	0.0381711
PA1383	Q9I3W1	Uncharacterized protein	-0.796647	0.0307803
PA2266	Q9I1K7	Probable cytochrome c	-0.81296	0.0299952
PA1061	Q9I4R3	Tryptophan synthase beta chain-like PALP domain-containing protein	-0.819222	0.0148012
PA2453	Q9I129	YgdI/YgdR family lipoprotein	-0.826246	0.0196248
PA2302	Q9I1H3	AMB antimetabolite synthase AmbE	-0.829457	0.0247381
PA2828	Q9I015	Probable aminotransferase	-0.830698	0.0227999
PA1941	Q9I2G3	Cytochrome c domain-containing protein	-0.836183	0.0116018
PA2305	Q9I1H0	AMB antimetabolite synthase AmbB	-0.842125	0.0466595
PA1195	Q9I4E3	N(G),N(G)-dimethylarginine dimethylaminohydrolase	-0.842893	0.0251931
PA2265	Q9I1K8	Gluconate dehydrogenase	-0.851537	0.0322297
PA3607	Q9HY19	Spermidine/putrescine import ATP-binding protein PotA 2	-0.873558	0.0182436
PA0622	G3XD39	Probable bacteriophage protein	-0.900959	0.0381711
PA2445	Q9I137	Glycine dehydrogenase (decarboxylating) 1 GcvP1	-0.918628	0.0219252
PA0447	Q9I671	Glutaryl-CoA dehydrogenase gcdH	-0.923137	0.012178
PA2446	Q9I136	Glycine cleavage system H protein 1 gcvH1	-0.996897	0.0196248
PA4571	Q9HVL3	Probable cytochrome c	-1.00542	0.0116018
PA1250	Q03026	Proteinase inhibitor Inh	-1.01534	0.0303173
PA0143	Q9I6Y9	Nonspecific ribonucleoside hydrolase Nuh	-1.01912	0.0134082
PA2442	Q9I140	aminomethyltransferase GcvT2	-1.02374	0.0116018
PA5285	Q9HTR9	Transcriptional regulator SutA	-1.02403	0.0188141
PA3310	Q9HYT4	Phosphoethanolamine--lipid A transferase	-1.03144	0.0475606
PA0583	Q9I5V4	2-amino-4-hydroxy-6-hydroxymethyldihydropteridine pyrophosphokinase	-1.05344	0.0289591
PA0177	Q9I6V5	Probable purine-binding chemotaxis protein	-1.08296	0.0283603
PA2367	Q9I1B2	Type VI secretion system tube protein Hcp	-1.08749	0.0220543
PA3022	Q9HZI4	MOSC domain-containing protein	-1.0941	0.0341503
PA2263	Q9I1L0	Probable 2-hydroxyacid dehydrogenase	-1.09566	0.0116018
PA2260	Q9I1L3	AP endonuclease	-1.12883	0.0273889
PA4190	Q9HWJ1	Probable FAD-dependent monooxygenase PqsL	-1.17948	0.0116018
PA3054	Q9HZF4	Peptidase M14 carboxypeptidase A domain-containing protein	-1.20575	0.0196248
PA2306	Q9I1G9	AmbA	-1.22709	0.0116018
PA4296	Q9HWA4	Two-component response regulator PprB	-1.23799	0.0251931
PA2304	Q9I1H1	AmbC	-1.24518	0.0372504
PA0782	Q9I5F6	Bifunctional protein PutA	-1.3916	0.0116018
PA2587	Q9I0Q0	2-heptyl-3-hydroxy-4(1H)-quinolone synthase PqsH	-1.4025	0.0328771
PA5058	G3XCZ9	Poly(3-hydroxyalkanoic acid) synthase 2 PhaC2	-1.44389	0.0211085
PA5429	Q9HTD7	Aspartate ammonia-lyase AspA	-1.44429	0.0148012
PA2331	Q9I1E7	Carboxymuconolactone decarboxylase-like domain-containing protein	-1.47523	0.0148012
PA4130	Q9HWQ1	Probable sulfite or nitrite reductase	-1.51708	0.0403599
PA4519	Q9HVQ3	Ornithine decarboxylase SpeC	-1.58585	0.0116018
PA4132	Q9HWP9	HTH gntR-type domain-containing protein	-1.65459	0.0142325
PA3724	P14756	Elastase LasB	-1.65882	0.0346068
PA5220	Q9HTX0	Uncharacterized protein	-1.67999	0.0457703
PA5061	Q9HUC2	Poly(3-hydroxyalkanoate) granule-associated protein PhaI	-1.73616	0.00234989
PA4131	Q9HWQ0	Probable iron-sulfur protein	-1.94826	0.010344
PA2194	Q9I1S2	Hydrogen cyanide synthase subunit HcnB	-1.96744	0.0154228
PA3326	Q9HYR9	ATP-dependent Clp protease proteolytic subunit 2 ClpP2	-1.99111	0.00280838
PA0007	Q9I7B9	Cytochrome c domain-containing protein	-2.0167	0.0116018
PA1216	Q9I4C2	Methyltransferase domain-containing protein	-2.3237	0.00570956
PA3327	Q9HYR8	Probable non-ribosomal peptide synthetase	-2.53569	0.0297508
PA3332	Q9HYR3	Uncharacterized PhzA/B-like protein PA3332	-2.99379	0.00950736
PA2195	G3XD12	Hydrogen cyanide synthase subunit HcnC	-3.30374	0.0251931
