# Supplementary material for: Molecular mechanism of siderophore regulation by the Pseudomonas aeruginosa BfmRS two-component system in response to osmotic stress
Source: Commun Biol. 2024 Mar 9;7:295. doi: 10.1038/s42003-024-05995-z (PMC10924945; doi:10.1038/s42003-024-05995-z)
Supplement: Supplementary file 5 — Supplementary Data 3 [file 42003_2024_5995_MOESM5_ESM.xlsx]

## Sheet: Fig. 1g
	WT				bfmS				bfmR				bfmRS
LB	2.19	1.98	2.21	1.84	2.41	2.51	2.32	2.54	0.97	0.86	1.11	1.05	1.11	0.77	0.86	1.05
Iron starvation	3.97	4.46	4.15	3.76	1.66	1.47	2.21	1.29	1.78	1.67	1.58	1.87	1.96	1.79	1.46	2.21

## Sheet: Fig. 2e
	WT				bfmRS + bfmRS				bfmRS
10 mM	0.57	0.46	0.67	0.22	0.36	0.76	0.47	0.38	0.44	0.59	0.57	0.38
150 mM	1.23	1.44	2.01	1.99	1.06	1.12	0.79	1.21	2.79	2.95	2.14	2.21
300 mM	3.79	3.46	3.56	3.89	1.76	1.45	1.81	1.14	4.45	4.67	4.08	3.59
1000 mM	2.14	1.07	1.21	1.45	1.08	0.95	0.65	1.11	1.44	1.78	1.64	1.01

## Sheet: Fig. 2f
	WT				ΔbfmRS				ΔbfmRS + bfmRS				WT (300 mM NaCl)				ΔbfmRS (300 mM NaCl)				ΔbfmRS + bfmRS (300 mM NaCl)
pchB	1.01	1.01	0.98		0.25	0.33	0.41		1.51	1.64	1.51		3.44	2.57	3.67		1.67	1.45	1.61		4.07	4.45	3.98
pchC	1.04	1.11	0.85		0.31	0.27	0.44		1.1	1.25	1.18		2.55	2.44	2.78		1.25	1.33	1.02		3.3	3.56	3.13
pchD	1.01	1.02	0.97		0.67	0.51	0.32		1.37	1.51	1.47		4.89	5.23	4.56		1.76	1.78	1.64		5.06	6.13	6.22

## Sheet: Fig. 3f
	WT			bfmR			bfmR + bfmR
PfemA	485.6	565.7	564.5	223.5	187.8	225.6	894.2	913.6	1034.6
PpvdA	878.5	787.5	767.5	331.4	257.5	257.8	1345.7	1562.3	1502.1
PfpvG	511.7	538.6	467.8	267.8	257.8	344.2	1234.7	1098.6	1159.8
PfpvB	616.7	625.4	649.5	325.6	313.1	373.4	987.4	1234.6	1235.7

## Sheet: Fig. 3g
	WT			bfmR			bfmR + bfmR
femA	0.89	0.95	1.16	0.78	0.44	0.57	2.44	2.68	1.97
pvdA	0.94	0.97	1.09	0.33	0.28	0.44	3.03	3.31	4.42
fpvG	1.01	0.99	1	0.66	0.57	0.51	1.97	1.65	1.73
fpvB	1.03	1.01	0.96	0.23	0.31	0.29	3.37	2.98	3.15

## Sheet: Fig .4a
	WT			bfmRS			bfmRS + bfmRS
0	145.5	190.7	178.7	156.6	147.8	170.3	166.8	174.5	159.4
50	300.5	326.5	267.4	234.5	209.8	178.9	199.7	344.6	350.7
100	478.9	465.7	425.8	307.4	289.6	189.6	598.4	625.7	564.8
200	1070.6	1125.7	1034.7	320.5	276.7	304.6	1334.5	1423.4	1276.9
300	2132.5	2047.6	1956.8	334.6	307.5	314.7	2657.3	2504.7	2596.8
500	1400.7	1267.8	1128.4	289.7	334.6	324.2	1078.5	1224.4	1145.6
1000	200.4	476.4	378.8	263.2	198.4	256.2	412.4	287.2	214.7

## Sheet: Fig. 4b
	WT				bfmRS				bfmRS + bfmRS				WT (high)				ΔbfmRS (high)				ΔbfmRS + bfmRS (high)
femA	0.89	0.95	1.16		0.78	0.44	0.57		2.44	2.68	1.97		5.11	4.02	4.87		1.47	2.16	2.23		6.33	5.76	5.65
pvdA	0.94	0.97	1.09		0.33	0.28	0.44		3.03	3.31	4.42		3.04	2.25	3.45		1.34	0.49	1.11		7.11	6.97	6.08
fpvG	1.07	0.95	0.98		0.66	0.57	0.51		1.97	1.65	1.73		1.78	2.16	1.79		1.17	0.79	1.04		3.64	4.98	3.45
fpvB	1.03	1.01	0.96		0.23	0.31	0.29		3.37	2.98	3.15		4.56	3.78	4.43		2.25	1.44	1.57		2.79	4.87	4.67

## Sheet: Fig. 4c
	WT			bfmRS			bfmRS + bfmRS
0	0.052	0.051	0.052	0.051	0.052	0.05	0.049	0.047	0.05
1	0.062	0.054	0.065	0.057	0.061	0.057	0.071	0.053	0.061
2	0.067	0.075	0.061	0.074	0.073	0.059	0.082	0.053	0.065
3	0.088	0.13	0.122	0.124	0.092	0.131	0.123	0.114	0.088
4	0.147	0.198	0.221	0.165	0.157	0.181	0.173	0.149	0.182
5	0.298	0.357	0.345	0.275	0.321	0.342	0.274	0.301	0.322
6	0.441	0.551	0.526	0.411	0.527	0.531	0.493	0.531	0.554
7	0.698	0.821	0.811	0.663	0.792	0.821	0.83	0.792	0.712
8	1.112	1.232	1.207	0.993	1.143	1.078	1.12	1.07	1.06
9	1.311	1.463	1.342	1.341	1.276	1.352	1.25	1.27	1.331
10	1.345	1.431	1.435	1.379	1.483	1.442	1.41	1.33	1.37
11	1.456	1.431	1.479	1.421	1.503	1.421	1.52	1.34	1.47

## Sheet: Fig. 4d
	WT			bfmRS			bfmRS + bfmRS
0	0.052	0.051	0.052	0.051	0.052	0.05	0.049	0.047	0.05
1	0.062	0.054	0.065	0.057	0.061	0.057	0.071	0.053	0.061
2	0.067	0.075	0.061	0.074	0.073	0.059	0.082	0.053	0.065
3	0.088	0.13	0.122	0.124	0.092	0.131	0.123	0.114	0.088
4	0.147	0.198	0.221	0.165	0.157	0.181	0.173	0.169	0.182
5	0.298	0.357	0.345	0.315	0.321	0.342	0.294	0.331	0.322
6	0.441	0.551	0.526	0.461	0.527	0.531	0.523	0.531	0.554
7	0.698	0.821	0.811	0.693	0.792	0.821	0.83	0.792	0.792
8	1.112	1.232	1.207	1.123	1.143	1.278	1.12	1.07	1.26
9	1.311	1.463	1.342	1.341	1.376	1.352	1.25	1.37	1.331
10	1.345	1.431	1.435	1.379	1.483	1.442	1.41	1.33	1.37
11	1.456	1.431	1.479	1.421	1.503	1.421	1.52	1.34	1.47

## Sheet: Fig. 4e
	WT			ΔbfmRS			ΔbfmRS + bfmRS
0	0.05	0.051	0.05	0.051	0.05	0.05	0.047	0.049	0.051
1	0.045	0.049	0.061	0.056	0.047	0.056	0.052	0.058	0.053
2	0.065	0.059	0.047	0.067	0.059	0.057	0.061	0.068	0.062
3	0.068	0.077	0.071	0.071	0.082	0.069	0.073	0.071	0.064
4	0.099	0.101	0.086	0.099	0.084	0.092	0.095	0.112	0.093
5	0.104	0.147	0.143	0.112	0.102	0.119	0.14	0.15	0.099
6	0.245	0.267	0.236	0.236	0.178	0.164	0.281	0.254	0.231
7	0.327	0.381	0.456	0.273	0.315	0.335	0.334	0.356	0.384
8	0.579	0.567	0.642	0.462	0.532	0.525	0.523	0.556	0.607
9	0.739	0.743	0.771	0.646	0.651	0.627	0.771	0.747	0.821
10	0.788	0.821	0.847	0.722	0.773	0.607	0.844	0.825	0.843
11	0.835	0.873	0.806	0.711	0.693	0.775	0.841	0.891	0.823

[truncated: 12 more sheets: Fig. 4f, Fig. 5d, Fig. 6a, Fig. 6b, Fig. 6c, Fig. 6d, Fig. 6e, Fig. 6f, Fig. 7d, Fig. 7e, Supplementary Fig. 2, Supplementary Fig. 5d]
